# Supplementary material for: Macronutrient Intake in Pregnancy and Child Cognitive and Behavioural Outcomes
Source: Children (Basel). 2021 May 20;8(5):425. doi: 10.3390/children8050425 (PMC8161020; doi:10.3390/children8050425)
Supplement: Supplementary file 1 [file children-08-00425-s001.zip]

Archive with 1 entries (1 files):
- children-1201111-supplementary.pdf
